# Supplementary material for: Interferons Inhibit Ebola Virus Infection of Human Keratinocytes
Source: Viruses. 2025 Dec 2;17(12):1577. doi: 10.3390/v17121577 (PMC12737376; doi:10.3390/v17121577)
Supplement: Supplementary file 1 [file viruses-17-01577-s001.zip]

Archive with 1 entries (1 files):
- viruses-3926161-supplementary.pdf
